# Supplementary material for: Clinical Significance of Serum (1→3)-β-D-Glucan Positivity in Cryptococcosis: A Retrospective Cohort Study
Source: J Fungi (Basel). 2026 Jun 11;12(6):427. doi: 10.3390/jof12060427 (PMC13302220; doi:10.3390/jof12060427)
Supplement: Supplementary file 1 [file jof-12-00427-s001.zip]

Archive with 1 entries (1 files):
- jof-4345717-supplementary.pdf
